# Supplementary material for: Continental variation in wing pigmentation in Calopteryx damselflies is related to the presence of heterospecifics
Source: PeerJ. 2014 Jun 10;2:e438. doi: 10.7717/peerj.438 (PMC4060027; doi:10.7717/peerj.438)
Supplement: Table S1 — Locations and sample sizes for sites at which Calopteryx maculata males were sampled. Nfore and Nhind give the numbers of wings that were sufficiently intact to allow analysis. See Table S2 for full data. [file peerj-02-438-s001.xlsx]

## Sheet: Table S1
	Table S1 - Locations and sample sizes for sites at which Calopteryx maculata males were sampled. Nfore and Nhind give the
	numbers of wings that were sufficiently intact to allow analysis. See Table S2 for full data.
	Country	Region	Site	Latitude	Longitude	Forewing pigmentation (SE)	Hindwing pigmentation (SE)	Ntotal	Nfore	Nhind
	USA	Florida	8 Mile Creek	30.4834	-87.3263	39.5 (3.7)	38.3 (2.6)	20	16	17
	USA	South Carolina	Four Holes Swamp	33.2116	-80.3481	39.2 (4.1)	41.6 (3.4)	21	21	21
	USA	Mississippi	Starkville	33.5672	-89.0411	35.9 (0.8)	42.7 (2.6)	26	26	24
	USA	Georgia	Conyers Monastery	33.5837	-84.0734	38.6 (3.5)	40.4 (2.7)	11	10	10
	USA	Texas	Powderly	33.7531	-95.605	63.8 (7.5)	60.6 (6.5)	22	15	17
	USA	Georgia	Rome	34.4426	-85.15	34.6 (NA)	36.6 (0.7)	20	1	5
	USA	South Carolina	Little Creek	34.8417	-82.4016	38.9 (2.9)	43.5 (4.1)	29	24	24
	USA	Arkansas	Smithville	36.2354	-91.4702	38.2 (0.6)	43.1 (1.2)	35	18	21
	USA	Missouri	White River	36.6542	-92.2297	35.0 (1.7)	37.3 (1.5)	25	14	18
	USA	Missouri	Eleven Point Rivier	36.7926	-91.3308	42.9 (2.1)	44.3 (1.7)	12	11	12
	USA	Kentucky	Fossil Creek	37.7725	-84.561	34.3 (1.6)	38.1 (1.4)	25	22	23
	USA	Maryland	Folly Quarter Creek	39.2549	-76.9266	46.6 (6)	48.7 (5.3)	33	29	30
	USA	Ohio	Mt Vernon	40.4052	-82.4865	37.8 (2.8)	41.3 (2.2)	40	30	35
	USA	Nebraska	Chappell	41.0833	-102.467	80.0 (20.6)	78.0 (18.4)	6	6	6
	USA	Nebraska	Kimball	41.2322	-103.843	81.8 (5.3)	79.9 (4.8)	32	32	32
	USA	Nebraska	Leigh	41.7012	-97.2472	85.1 (9.1)	80.9 (8.3)	25	23	22
	USA	Iowa	Gateway Hills Park	42.0079	-93.6467	67.1 (10.5)	66.4 (9.7)	20	20	20
	USA	Illinois	Rockford	42.2107	-88.9763	33.9 (0.4)	37.7 (0.5)	20	20	20
	USA	Iowa	Odebolt	42.2736	-95.129	82.5 (4.7)	79.5 (4.2)	73	71	71
	USA	Michigan	Johnson Creek	42.3987	-83.5281	101.9 (8.6)	93.1 (8.0)	24	24	21
	Canada	Ontario	Ridgetown	42.4393	-81.8307	51.2 (8.0)	51.5 (5.4)	18	17	16
	USA	Vermont	West Haven	43.6244	-73.3623	37.2 (0.4)	42.6 (0.7)	17	5	10
	Canada	Ontario	Serena Gundy Park	43.7161	-79.3525	66.6 (7.1)	67.2 (5.7)	25	18	19
	Canada	Ontario	Heber Down	43.9406	-78.9885	48.8 (1.9)	57.1 (1.6)	20	19	20
	Canada	Ontario	Lucknow	43.9538	-81.4971	50.4 (3.7)	52.9 (1.3)	20	16	16
	Canada	Ontario	Peterborough	44.3145	-78.3434	48.1 (2.4)	53.7 (2.1)	20	19	19
	USA	Vermont	Lamoille River	44.6806	-73.0678	44.9 (4.4)	50.8 (3.9)	4	4	4
	Canada	Ontario	North Bay	44.9465	-21.8763	35.2 (0.4)	39.9 (0.4)	84	79	82
	Canada	Ontario	Blakeney Falls	45.2682	-76.2503	57.0 (3.9)	56.6 (3.4)	23	19	22
	Canada	Ontario	Dorset	45.2709	-78.9602	43.3 (2.8)	46.3 (2.8)	7	2	2
	Canada	Quebec	Dunany	45.7575	-74.3039	39.9 (1.2)	44.6 (1.3)	15	12	13
	USA	Vermont	Winooski River	46.3516	-72.5712	44.3 (2.6)	49.5 (2.2)	42	40	39
	Canada	Quebec	Shawinigan	46.5136	-72.6792	38.0 (1.0)	43.0 (1.0)	33	24	22
	Canada	Ontario	Sault Ste Marie	46.5823	-84.2998	37.8 (0.8)	42.0 (0.7)	60	60	58
